# Supplementary material for: Conservation and Enhanced Binding of SARS-CoV-2 Omicron Spike Protein to Coreceptor Neuropilin-1 Predicted by Docking Analysis
Source: Infect Dis Rep. 2022 Mar 29;14(2):243–9. doi: 10.3390/idr14020029 (PMC9024780; doi:10.3390/idr14020029)
Supplement: Supplementary file 1 [file idr-14-00029-s001.zip]

Archive with 1 entries (1 files):
- idr-1631801-supplementary.pdf
